# Supplementary material for: Insulin Elevates ID2 Expression in Trophoblasts and Aggravates Preeclampsia in Obese ASB4-Null Mice
Source: Int J Mol Sci. 2023 Jan 21;24(3):2149. doi: 10.3390/ijms24032149 (PMC9917068; doi:10.3390/ijms24032149)
Supplement: Supplementary file 1 [file ijms-24-02149-s001.zip]

Archive with 1 entries (1 files):
- 2.8 ijms-2104882-ONLINE SUPPLEMENT-10042022-Final.pdf
